# Supplementary material for: Flea beetles of the West Indies: the genus Hemilactica Blake, 1937 (Coleoptera, Chrysomelidae, Galerucinae, Alticini)
Source: Zookeys. 2021 Jun 16;1044:589–607. doi: 10.3897/zookeys.1044.62632 (PMC8222300; doi:10.3897/zookeys.1044.62632)
Supplement: XML Treatment for Hemilactica [file zookeys.1044.62632-treatment1.xml]

<!DOCTYPE tp:taxon-treatment
  PUBLIC "-//TaxonX//DTD Taxonomic Treatment Publishing DTD v0 20100105//EN" "tax-treatment-NSO.dtd">
<tp:taxon-treatment xmlns:tp="http://www.plazi.org/taxpub"><tp:treatment-meta><kwd-group><label>Taxon classification</label><kwd><named-content xmlns:xlink="http://www.w3.org/1999/xlink" content-type="kingdom">Animalia</named-content></kwd><kwd><named-content xmlns:xlink="http://www.w3.org/1999/xlink" content-type="order">Coleoptera</named-content></kwd><kwd><named-content xmlns:xlink="http://www.w3.org/1999/xlink" content-type="family">Chrysomelidae</named-content></kwd></kwd-group><mixed-citation publication-type="journal"><person-group><name><surname>Konstantinov</surname><given-names>Alexander S.</given-names></name></person-group><article-title>Flea beetles of the West Indies: the genus <italic><tp:taxon-name><tp:taxon-name-part taxon-name-part-type="genus" reg="Hemilactica">Hemilactica</tp:taxon-name-part></tp:taxon-name></italic> Blake, 1937 (<tp:taxon-name><tp:taxon-name-part taxon-name-part-type="order">Coleoptera</tp:taxon-name-part></tp:taxon-name>, <tp:taxon-name><tp:taxon-name-part taxon-name-part-type="family">Chrysomelidae</tp:taxon-name-part></tp:taxon-name>, <tp:taxon-name><tp:taxon-name-part taxon-name-part-type="subfamily">Galerucinae</tp:taxon-name-part></tp:taxon-name>, <tp:taxon-name><tp:taxon-name-part taxon-name-part-type="tribe">Alticini</tp:taxon-name-part></tp:taxon-name>)</article-title><source>Zookeys</source><day>16</day><month>6</month><year>2021</year><volume>1044</volume><fpage>589</fpage><lpage>607</lpage><pub-id pub-id-type="doi">10.3897/zookeys.1044.62632</pub-id></mixed-citation></tp:treatment-meta><tp:nomenclature><tp:taxon-name><object-id xmlns:xlink="http://www.w3.org/1999/xlink" content-type="arpha" xlink:type="simple">BD90C768-1C94-5182-BC8D-A39AE186B399</object-id>
            <tp:taxon-name-part taxon-name-part-type="genus" reg="Hemilactica">Hemilactica</tp:taxon-name-part>
          </tp:taxon-name><tp:taxon-authority>Blake, 1937</tp:taxon-authority><tp:nomenclature-citation-list><tp:nomenclature-citation><tp:taxon-name>
                <tp:taxon-name-part taxon-name-part-type="genus" reg="Hemilactica">Hemilactica</tp:taxon-name-part>
              </tp:taxon-name><comment>Blake, 1937: 37. Type species: <tp:taxon-name><tp:taxon-name-part taxon-name-part-type="genus" reg="Hemilactica">Hemilactica</tp:taxon-name-part> <tp:taxon-name-part taxon-name-part-type="species" reg="pulchella">pulchella</tp:taxon-name-part></tp:taxon-name> Blake, 1937: 37, by original designation.</comment></tp:nomenclature-citation></tp:nomenclature-citation-list></tp:nomenclature><tp:treatment-sec sec-type="distribution" id="SECID0EDFAC"><title>Distribution.</title><p>Cuba, Hispaniola, Puerto Rico.</p></tp:treatment-sec><tp:treatment-sec sec-type="host" id="SECID0EIFAC"><title>Host plants.</title><p><italic><tp:taxon-name><tp:taxon-name-part taxon-name-part-type="genus" reg="Micropholis">Micropholis</tp:taxon-name-part> <tp:taxon-name-part taxon-name-part-type="species" reg="guyanensis">guyanensis</tp:taxon-name-part></tp:taxon-name></italic> (A. DC.) Pierre (<tp:taxon-name><tp:taxon-name-part taxon-name-part-type="family">Sapotaceae</tp:taxon-name-part></tp:taxon-name>), wild balata (<xref ref-type="bibr" rid="B7">Blake 1964</xref> for <italic><tp:taxon-name><tp:taxon-name-part taxon-name-part-type="genus" reg="Hemilactica">Hemilactica</tp:taxon-name-part> <tp:taxon-name-part taxon-name-part-type="species" reg="portoricensis">portoricensis</tp:taxon-name-part></tp:taxon-name></italic> Blake).</p></tp:treatment-sec><tp:treatment-sec sec-type="remarks" id="SECID0ENGAC"><title>Remarks.</title><p>While describing the genus, Blake compared it with <italic><tp:taxon-name><tp:taxon-name-part taxon-name-part-type="genus" reg="Lactica">Lactica</tp:taxon-name-part></tp:taxon-name></italic> Erichson and <italic><tp:taxon-name><tp:taxon-name-part taxon-name-part-type="genus" reg="Diphaulaca">Diphaulaca</tp:taxon-name-part></tp:taxon-name></italic> Chevrolat. It is indeed similar externally to both. However, <italic><tp:taxon-name><tp:taxon-name-part taxon-name-part-type="genus" reg="Hemilactica">Hemilactica</tp:taxon-name-part></tp:taxon-name></italic> specimens are missing sclerotized vaginal palpi as <italic><tp:taxon-name><tp:taxon-name-part taxon-name-part-type="genus" reg="Lactica">Lactica</tp:taxon-name-part></tp:taxon-name></italic> and related genera (<xref ref-type="bibr" rid="B13">Viswajyothi and Konstantinov 2020</xref>). The type species of <italic><tp:taxon-name><tp:taxon-name-part taxon-name-part-type="genus" reg="Diphaulaca">Diphaulaca</tp:taxon-name-part></tp:taxon-name></italic> [<italic><tp:taxon-name><tp:taxon-name-part taxon-name-part-type="genus" reg="Diphaulaca">D.</tp:taxon-name-part> <tp:taxon-name-part taxon-name-part-type="species" reg="aulica">aulica</tp:taxon-name-part></tp:taxon-name></italic> (Olivier)] has vaginal palpi well sclerotized and fully visible. Because of the structure of on the beetle’s head sulci and ridges, the grooves on the pronotum and general body shape, <italic><tp:taxon-name><tp:taxon-name-part taxon-name-part-type="genus" reg="Hemilactica">Hemilactica</tp:taxon-name-part></tp:taxon-name></italic> generally fits into the <italic><tp:taxon-name><tp:taxon-name-part taxon-name-part-type="genus" reg="Monomacra">Monomacra</tp:taxon-name-part></tp:taxon-name></italic> group of genera as roughly defined by <xref ref-type="bibr" rid="B1">Bechyne and Springlova de Bechyne (1975)</xref> and described in more details in <xref ref-type="bibr" rid="B13">Viswajyothi and Konstantinov (2020)</xref>. In order to facilitate identification of <italic><tp:taxon-name><tp:taxon-name-part taxon-name-part-type="genus" reg="Hemilactica">Hemilactica</tp:taxon-name-part></tp:taxon-name></italic>, a key to it and related genera previously published (<xref ref-type="bibr" rid="B13">Viswajyothi and Konstantinov 2020</xref>) is provided at the end of the paper.</p><p>Currently known <italic><tp:taxon-name><tp:taxon-name-part taxon-name-part-type="genus" reg="Hemilactica">Hemilactica</tp:taxon-name-part></tp:taxon-name></italic> species exhibit some noticeable differences in “genus” level characters as they are currently understood for the purpose of revising flea beetle genera of the West Indies. The type species, <italic><tp:taxon-name><tp:taxon-name-part taxon-name-part-type="genus" reg="Hemilactica">H.</tp:taxon-name-part> <tp:taxon-name-part taxon-name-part-type="species" reg="pulchella">pulchella</tp:taxon-name-part></tp:taxon-name></italic> and <italic><tp:taxon-name><tp:taxon-name-part taxon-name-part-type="genus" reg="Hemilactica">H.</tp:taxon-name-part> <tp:taxon-name-part taxon-name-part-type="species" reg="rugosa">rugosa</tp:taxon-name-part></tp:taxon-name></italic> Blake are quite similar in having strongly punctate dorsum and relatively long and narrow frontal ridge, while species that <xref ref-type="bibr" rid="B7">Blake (1964)</xref> described later (e.g., <italic><tp:taxon-name><tp:taxon-name-part taxon-name-part-type="genus" reg="Hemilactica">H.</tp:taxon-name-part> <tp:taxon-name-part taxon-name-part-type="species" reg="portoricensis">portoricensis</tp:taxon-name-part></tp:taxon-name></italic>) have a much shorter and wider frontal ridge and smooth elytra with much smaller elytral and pronotal punctations. However, the other substantial features of these beetles look similar. Therefore, they are all retained under <italic><tp:taxon-name><tp:taxon-name-part taxon-name-part-type="genus" reg="Hemilactica">Hemilactica</tp:taxon-name-part></tp:taxon-name></italic> until more evidence comes to light. <italic><tp:taxon-name><tp:taxon-name-part taxon-name-part-type="genus" reg="Lactica">Lactica</tp:taxon-name-part> <tp:taxon-name-part taxon-name-part-type="species" reg="megaspila">megaspila</tp:taxon-name-part></tp:taxon-name></italic> Blake (Fig. <xref ref-type="fig" rid="F7">26</xref>) is clearly congeneric with <italic><tp:taxon-name><tp:taxon-name-part taxon-name-part-type="genus" reg="Hemilactica">Hemilactica</tp:taxon-name-part> <tp:taxon-name-part taxon-name-part-type="species" reg="portoricensis">portoricensis</tp:taxon-name-part></tp:taxon-name></italic> and therefore is transferred here to <italic><tp:taxon-name><tp:taxon-name-part taxon-name-part-type="genus" reg="Hemilactica">Hemilactica</tp:taxon-name-part></tp:taxon-name></italic>.</p></tp:treatment-sec><tp:treatment-sec><!--Section generated to contain objects referenced in tp:taxon-treatment.--><fig id="F7" position="float" orientation="portrait"><object-id xmlns:xlink="http://www.w3.org/1999/xlink" content-type="doi" xlink:type="simple">10.3897/zookeys.1044.62632.figures25-28</object-id><object-id xmlns:xlink="http://www.w3.org/1999/xlink" content-type="arpha" xlink:type="simple">0702443F-EACC-5906-A4AE-C23C7A31D3A8</object-id><label>Figures 25–28.</label><caption><p>Adult <italic><tp:taxon-name><tp:taxon-name-part taxon-name-part-type="genus" reg="Hemilactica">Hemilactica</tp:taxon-name-part></tp:taxon-name></italic> species dorsal habitus <bold>25</bold><italic><tp:taxon-name><tp:taxon-name-part taxon-name-part-type="genus" reg="Hemilactica">H.</tp:taxon-name-part> <tp:taxon-name-part taxon-name-part-type="species" reg="clara">clara</tp:taxon-name-part></tp:taxon-name></italic><bold>26</bold><italic><tp:taxon-name><tp:taxon-name-part taxon-name-part-type="genus" reg="Hemilactica">H.</tp:taxon-name-part> <tp:taxon-name-part taxon-name-part-type="species" reg="megaspila">megaspila</tp:taxon-name-part></tp:taxon-name></italic>, illustration by Madison Dorr (Systematic Entomology Laboratory internship program 2020) <bold>27</bold><italic><tp:taxon-name><tp:taxon-name-part taxon-name-part-type="genus" reg="Hemilactica">H.</tp:taxon-name-part> <tp:taxon-name-part taxon-name-part-type="species" reg="portoricensis">portoricensis</tp:taxon-name-part></tp:taxon-name></italic>, holotype <bold>28</bold><italic><tp:taxon-name><tp:taxon-name-part taxon-name-part-type="genus" reg="Hemilactica">H.</tp:taxon-name-part> <tp:taxon-name-part taxon-name-part-type="species" reg="pulchella">pulchella</tp:taxon-name-part></tp:taxon-name></italic>, holotype.</p></caption><graphic xmlns:xlink="http://www.w3.org/1999/xlink" xlink:href="zookeys-1044-589-g007.jpg" position="float" orientation="portrait" xlink:type="simple" id="oo_555099.jpg"><uri content-type="original_file" xlink:type="simple">https://binary.pensoft.net/fig/555099</uri></graphic></fig></tp:treatment-sec><ref-list><ref id="B7"><mixed-citation xmlns:xlink="http://www.w3.org/1999/xlink" xlink:type="simple"><person-group><name name-style="western"><surname>Blake</surname><given-names>DH</given-names></name></person-group> (<year>1964</year>) <article-title>Notes on new and old species of <tp:taxon-name><tp:taxon-name-part taxon-name-part-type="subfamily">Alticinae</tp:taxon-name-part></tp:taxon-name> (<tp:taxon-name><tp:taxon-name-part taxon-name-part-type="order">Coleoptera</tp:taxon-name-part></tp:taxon-name>) from the West Indies.</article-title><source>Proceedings of the United States National Museum</source><volume>115</volume>(<issue>3477</issue>): <fpage>9</fpage>–<lpage>29</lpage>. <ext-link xlink:type="simple" ext-link-type="doi" xlink:href="10.5479/si.00963801.115-3477.9">https://doi.org/10.5479/si.00963801.115-3477.9</ext-link></mixed-citation></ref><ref id="B13"><mixed-citation xmlns:xlink="http://www.w3.org/1999/xlink" xlink:type="simple"><person-group><name name-style="western"><surname>Viswajyothi</surname><given-names>K</given-names></name><name name-style="western"><surname>Konstantinov</surname><given-names>AS</given-names></name></person-group> (<year>2020</year>) <article-title><italic><tp:taxon-name><tp:taxon-name-part taxon-name-part-type="genus">Blakealtica</tp:taxon-name-part></tp:taxon-name></italic>, a new genus of flea beetles (<tp:taxon-name><tp:taxon-name-part taxon-name-part-type="order">Coleoptera</tp:taxon-name-part></tp:taxon-name>, <tp:taxon-name><tp:taxon-name-part taxon-name-part-type="family">Chrysomelidae</tp:taxon-name-part></tp:taxon-name>, <tp:taxon-name><tp:taxon-name-part taxon-name-part-type="subfamily">Galerucinae</tp:taxon-name-part></tp:taxon-name>, <tp:taxon-name><tp:taxon-name-part taxon-name-part-type="tribe">Alticini</tp:taxon-name-part></tp:taxon-name>) from the Dominican Republic.</article-title><source>ZooKeys</source><volume>959</volume>: <fpage>1</fpage>–<lpage>16</lpage>. <ext-link xlink:type="simple" ext-link-type="doi" xlink:href="10.3897/zookeys.959.53415">https://doi.org/10.3897/zookeys.959.53415</ext-link></mixed-citation></ref><ref id="B1"><mixed-citation xmlns:xlink="http://www.w3.org/1999/xlink" xlink:type="simple"><person-group><name name-style="western"><surname>Bechyne</surname><given-names>J</given-names></name><name name-style="western"><surname>Springlova de Bechyne</surname><given-names>M</given-names></name></person-group> (<year>1975</year>) <article-title>Notas sobre la serie filetiva de <italic><tp:taxon-name><tp:taxon-name-part taxon-name-part-type="genus">Monomacra</tp:taxon-name-part></tp:taxon-name></italic> y sus formas convergentes (Col. <tp:taxon-name><tp:taxon-name-part taxon-name-part-type="clade">Phytophaga</tp:taxon-name-part></tp:taxon-name>, <tp:taxon-name><tp:taxon-name-part taxon-name-part-type="family">Alticidae</tp:taxon-name-part></tp:taxon-name>).</article-title><source>Revista de la Facultad de Agronomía (Maracay)</source><volume>8</volume>(<issue>4</issue>): <fpage>25</fpage>–<lpage>140</lpage>.</mixed-citation></ref></ref-list></tp:taxon-treatment>
