# Supplementary material for: Flea beetles of the West Indies: the genus Hemilactica Blake, 1937 (Coleoptera, Chrysomelidae, Galerucinae, Alticini)
Source: Zookeys. 2021 Jun 16;1044:589–607. doi: 10.3897/zookeys.1044.62632 (PMC8222300; doi:10.3897/zookeys.1044.62632)
Supplement: XML Treatment for Hemilactica sierramartingarcia [file zookeys.1044.62632-treatment3.xml]

<!DOCTYPE tp:taxon-treatment
  PUBLIC "-//TaxonX//DTD Taxonomic Treatment Publishing DTD v0 20100105//EN" "tax-treatment-NSO.dtd">
<tp:taxon-treatment xmlns:tp="http://www.plazi.org/taxpub"><tp:treatment-meta><kwd-group><label>Taxon classification</label><kwd><named-content xmlns:xlink="http://www.w3.org/1999/xlink" content-type="kingdom">Animalia</named-content></kwd><kwd><named-content xmlns:xlink="http://www.w3.org/1999/xlink" content-type="order">Coleoptera</named-content></kwd><kwd><named-content xmlns:xlink="http://www.w3.org/1999/xlink" content-type="family">Chrysomelidae</named-content></kwd></kwd-group><mixed-citation publication-type="journal"><person-group><name><surname>Konstantinov</surname><given-names>Alexander S.</given-names></name></person-group><article-title>Flea beetles of the West Indies: the genus <italic><tp:taxon-name><tp:taxon-name-part taxon-name-part-type="genus" reg="Hemilactica">Hemilactica</tp:taxon-name-part></tp:taxon-name></italic> Blake, 1937 (<tp:taxon-name><tp:taxon-name-part taxon-name-part-type="order">Coleoptera</tp:taxon-name-part></tp:taxon-name>, <tp:taxon-name><tp:taxon-name-part taxon-name-part-type="family">Chrysomelidae</tp:taxon-name-part></tp:taxon-name>, <tp:taxon-name><tp:taxon-name-part taxon-name-part-type="subfamily">Galerucinae</tp:taxon-name-part></tp:taxon-name>, <tp:taxon-name><tp:taxon-name-part taxon-name-part-type="tribe">Alticini</tp:taxon-name-part></tp:taxon-name>)</article-title><source>Zookeys</source><day>16</day><month>6</month><year>2021</year><volume>1044</volume><fpage>589</fpage><lpage>607</lpage><pub-id pub-id-type="doi">10.3897/zookeys.1044.62632</pub-id></mixed-citation></tp:treatment-meta><tp:nomenclature><tp:taxon-name><object-id xmlns:xlink="http://www.w3.org/1999/xlink" content-type="arpha" xlink:type="simple">B110B55A-59F3-5230-B481-9EF944D69B09</object-id>
            <tp:taxon-name-part taxon-name-part-type="genus" reg="Hemilactica">Hemilactica</tp:taxon-name-part>
            <tp:taxon-name-part taxon-name-part-type="species" reg="sierramartingarcia">sierramartingarcia</tp:taxon-name-part>
            <object-id xmlns:xlink="http://www.w3.org/1999/xlink" content-type="zoobank" xlink:type="simple">http://zoobank.org/4122BF64-1C7D-430D-8568-7386E2D9E59F</object-id>
          </tp:taxon-name><tp:taxon-status xmlns:xlink="http://www.w3.org/1999/xlink" xlink:type="simple">sp. nov.</tp:taxon-status><xref ref-type="fig" rid="F4">Figures 12</xref><xref ref-type="fig" rid="F5">, 13–16</xref><xref ref-type="fig" rid="F6">, 17–24</xref></tp:nomenclature><tp:treatment-sec sec-type="type material" id="SECID0EGKAE"><title>Type material examined.</title><p><bold><italic>Holotype</italic></bold>, male. Labels: 1) Dominican Republic, Barahona Pr., Sierra Martin Garcia 9.XII.2014, 925 m, WP-511, <named-content xmlns:xlink="http://www.w3.org/1999/xlink" content-type="dwc:verbatimCoordinates" xlink:type="simple"><named-content content-type="geo-json" specific-use="{&#34;type&#34;:&#34;Point&#34;,&#34;coordinates&#34;:[-71.014500,18.353733]}" id="NCID0EUKAE" xlink:type="simple">18°21.224'N, 71°00.870'W</named-content></named-content> Leg. A. S. Konstantinov; 2) <bold><italic>Holotype</italic></bold><italic><tp:taxon-name><tp:taxon-name-part taxon-name-part-type="genus" reg="Hemilactica">Hemilactica</tp:taxon-name-part> <tp:taxon-name-part taxon-name-part-type="species" reg="sierramartingarcia">sierramartingarcia</tp:taxon-name-part></tp:taxon-name></italic> des. A. Konstantinov 2020 (<named-content xmlns:xlink="http://www.w3.org/1999/xlink" content-type="dwc:institutional_code" xlink:type="simple">USNM</named-content>). <bold><italic>Paratypes</italic></bold> with the same labels as holotype (5 <named-content xmlns:xlink="http://www.w3.org/1999/xlink" content-type="dwc:institutional_code" xlink:type="simple">USNM</named-content>, 2 <named-content xmlns:xlink="http://www.w3.org/1999/xlink" content-type="dwc:institutional_code" xlink:type="simple">MHND</named-content>).</p></tp:treatment-sec><tp:treatment-sec sec-type="diagnosis" id="SECID0EZLAE"><title>Diagnosis.</title><p>Pronotum, thorax, antennae, and legs uniformly orange, with tips of legs a bit darker. Elytra uniformly blue. Supracallinal sulcus poorly developed, straight, or convex, perpendicular to midline. Midfrontal sulcus visible, long, but weakly impressed. Frontal ridge relatively long, dorsally wider than ventrally. Median lobe of aedeagus bends gradually about middle, with tip curving dorsally in lateral view. Spermathecal pump more or less straight, wider than receptacle, with small round structure at the tip.</p><fig id="F4" position="float" orientation="portrait"><object-id xmlns:xlink="http://www.w3.org/1999/xlink" content-type="doi" xlink:type="simple">10.3897/zookeys.1044.62632.figure12</object-id><object-id xmlns:xlink="http://www.w3.org/1999/xlink" content-type="arpha" xlink:type="simple">C23CBC84-4DE1-5202-A575-011AB4D26F6C</object-id><label>Figure 12.</label><caption><p><italic><tp:taxon-name><tp:taxon-name-part taxon-name-part-type="genus" reg="Hemilactica">Hemilactica</tp:taxon-name-part> <tp:taxon-name-part taxon-name-part-type="species" reg="sierramartingarcia">sierramartingarcia</tp:taxon-name-part></tp:taxon-name></italic> sp. nov., illustration by Madison Dorr (Systematic Entomology Laboratory internship program 2020).</p></caption><graphic xmlns:xlink="http://www.w3.org/1999/xlink" xlink:href="zookeys-1044-589-g004.jpg" position="float" orientation="portrait" xlink:type="simple" id="oo_555096.jpg"><uri content-type="original_file" xlink:type="simple">https://binary.pensoft.net/fig/555096</uri></graphic></fig></tp:treatment-sec><tp:treatment-sec sec-type="description" id="SECID0EWMAE"><title>Description.</title><p><bold><italic>Body</italic></bold> length 2.16–2.70 mm. Body width (widest point of elytra) 1.13–1.51 mm. Body height 0.81–0.86 mm. Pronotum, thorax, antennae, and legs uniformly orange, with tips of legs a bit darker. Elytra uniformly blue. Abdomen dark brown with tip a bit lighter.</p><p><bold><italic>Head</italic>.</bold> Surface of vertex densely and evenly covered with large punctations (Fig. <xref ref-type="fig" rid="F5">15</xref>). Orbit narrow. Supraorbital pore well developed, noticeable among other punctations. Inner margins of eyes slightly concave to straight, diverging towards mouth parts. Distance between eyes above antennal sockets in frontal view three times greater than transverse diameter of eye. Sides of head below eyes converging ventrally. Anterior margin of labrum entire. Labrum with two pairs of setae placed symmetrically on sides of labrum. Midcranial suture absent. Supraorbital sulcus represented by fold between antennal callus and orbit. Orbital sulcus poorly developed. Supracallinal sulcus poorly developed, straight, or convex, perpendicular to midline. Supracallinal and supraorbital sulci form wide angle. Midfrontal sulcus visible, long, but weakly impressed. Suprafrontal sulcus long, antennal calli and top of frontal ridge meet, separated by groove. Antennal calli nearly trapezoidal or nearly quadrate, directed longitudinally, not entering interantennal space. Frontal ridge relatively long, dorsally wider than ventrally. Its sides between antennal sockets slightly convex. Dorsal side of frontal ridge acute. Frontal ridge extends slightly between antennal calli. Anterofrontal ridge very low, merges with clypeus.</p><fig id="F5" position="float" orientation="portrait"><object-id xmlns:xlink="http://www.w3.org/1999/xlink" content-type="doi" xlink:type="simple">10.3897/zookeys.1044.62632.figures13-16</object-id><object-id xmlns:xlink="http://www.w3.org/1999/xlink" content-type="arpha" xlink:type="simple">EB77EAD2-9124-52D0-9A24-407187190504</object-id><label>Figures 13–16.</label><caption><p><italic><tp:taxon-name><tp:taxon-name-part taxon-name-part-type="genus" reg="Hemilactica">Hemilactica</tp:taxon-name-part> <tp:taxon-name-part taxon-name-part-type="species" reg="sierramartingarcia">sierramartingarcia</tp:taxon-name-part></tp:taxon-name></italic> sp. nov. <bold>13</bold> dorsal habitus <bold>14</bold> pronotum <bold>15</bold> head, frontal view <bold>16</bold> lateral habitus.</p></caption><graphic xmlns:xlink="http://www.w3.org/1999/xlink" xlink:href="zookeys-1044-589-g005.jpg" position="float" orientation="portrait" xlink:type="simple" id="oo_555097.jpg"><uri content-type="original_file" xlink:type="simple">https://binary.pensoft.net/fig/555097</uri></graphic></fig><p><bold><italic>Antenna</italic></bold> filiform (Fig. <xref ref-type="fig" rid="F6">17</xref>), reaching beyond half elytron. Antennomere 1 shorter next two antennomeres combined. Antennomere 2 elongate, as long as 3, narrower than antennomere 1, wider than antennomere 3. Antennomere 3 shorter than 4. Antennomere 5 as long as 4 and longer than 6. Antennomeres 6 and 7 nearly as wide as antennomeres 4 and 5 separately. Antennomere 7 approximately as narrow as 8.</p><p><bold><italic>Prothorax</italic></bold> surface glabrous (Fig. <xref ref-type="fig" rid="F5">14</xref>), covered with relatively shallow, sparsely placed punctations. Anterolateral callosity elongate, not expanded beyond lateral margin, facing anterolaterally. Anterior setiferous pore along anterolateral callosity situated close to posterior end. Anterolateral corners of pronotum projected slightly forward. Sides of pronotum slightly and evenly convex. Base of pronotum with two short impressions visible only near basal margin. Pronotal base evenly convex. Antebasal transverse impression on pronotum shallow and poorly defined, better visible near longitudinal impressions, limited by them. Posterolateral callosity situated on corner of posterior and lateral margins. Procoxal cavities open. Intercoxal prosternal process convex at apex, extends beyond procoxae.</p><p><bold><italic>Elytra</italic></bold> at base wider than base of pronotum, with convex sides. Humeral and basal calli present. Elytral punctation confused. Punctations deeper and slightly larger than those of pronotum. Ridges on elytra absent (Fig. <xref ref-type="fig" rid="F5">13</xref>).</p><p><bold><italic>Legs</italic>.</bold> Pro- and mesotibiae without apical spur and with longitudinal ridge (Fig. <xref ref-type="fig" rid="F6">21</xref>). Protarsomere 1 in males wider and longer than in females. Metatibia straight in dorsal view, slightly curved in lateral view, more or less cylindrical around middle. Metatibia on lateral side without small denticles (Fig. <xref ref-type="fig" rid="F6">20</xref>). Metatibial apex flattened dorsally before tarsal insertion. Metatibial spur simple, narrow, ending in one tooth, situated laterally, nearly as long as greatest width of metatibial apex. Incision of metatarsomere 3 present. Claw appendiculate with a short lobe.</p><p><bold><italic>Genitalia</italic></bold>: Spermatheca with receptacle and pump with distinct border in between (Fig. <xref ref-type="fig" rid="F6">24</xref>). Receptacle longer than wide, in a single plane, inner side straight, outer side convex, longer and narrower than pump. Pump more or less straight, wider than receptacle, with small oval structure at the tip. Duct of spermatheca without coils, roundish, narrowing abruptly towards gland. Vaginal palpi absent. Tignum widens anteriorly into a wide lobe (Fig. <xref ref-type="fig" rid="F6">23</xref>). Median lobe of aedeagus in lateral view bends gradually at about middle, with tip curving dorsally. In ventral view slightly constricted basally and above middle basally, lacking denticle (Fig. <xref ref-type="fig" rid="F6">22</xref>).</p><fig id="F6" position="float" orientation="portrait"><object-id xmlns:xlink="http://www.w3.org/1999/xlink" content-type="doi" xlink:type="simple">10.3897/zookeys.1044.62632.figures17-24</object-id><object-id xmlns:xlink="http://www.w3.org/1999/xlink" content-type="arpha" xlink:type="simple">6631D40E-8AC7-5E83-8FFB-F72CCD6B4FFC</object-id><label>Figures 17–24.</label><caption><p><italic><tp:taxon-name><tp:taxon-name-part taxon-name-part-type="genus" reg="Hemilactica">Hemilactica</tp:taxon-name-part> <tp:taxon-name-part taxon-name-part-type="species" reg="sierramartingarcia">sierramartingarcia</tp:taxon-name-part></tp:taxon-name></italic> sp. nov. <bold>17</bold> antenna <bold>18</bold> last abdominal tergite and vagina <bold>19</bold> abdominal ventrites <bold>20</bold> hind leg <bold>21</bold> front leg <bold>22</bold> median lobe of aedeagus (ventral, lateral, and dorsal views) <bold>23</bold> tignum <bold>24</bold> spermatheca.</p></caption><graphic xmlns:xlink="http://www.w3.org/1999/xlink" xlink:href="zookeys-1044-589-g006.jpg" position="float" orientation="portrait" xlink:type="simple" id="oo_555098.jpg"><uri content-type="original_file" xlink:type="simple">https://binary.pensoft.net/fig/555098</uri></graphic></fig></tp:treatment-sec><tp:treatment-sec sec-type="habitat" id="SECID0EXRAE"><title>Habitat.</title><p>Seasonally dry tropical forest (<xref ref-type="bibr" rid="B8">Franklin et al. 2019</xref>).</p></tp:treatment-sec><tp:treatment-sec sec-type="etymology" id="SECID0EBSAE"><title>Etymology.</title><p>Specific epithet is a noun in apposition based on the type locality, Sierra Martin Garcia.</p></tp:treatment-sec><tp:treatment-sec sec-type="comments" id="SECID0EGSAE"><title>Comments.</title><p><italic><tp:taxon-name><tp:taxon-name-part taxon-name-part-type="genus" reg="Hemilactica">Hemilactica</tp:taxon-name-part> <tp:taxon-name-part taxon-name-part-type="species" reg="sierramartingarcia">sierramartingarcia</tp:taxon-name-part></tp:taxon-name></italic> is quite unusual among <italic><tp:taxon-name><tp:taxon-name-part taxon-name-part-type="genus" reg="Hemilactica">Hemilactica</tp:taxon-name-part></tp:taxon-name></italic> species because its uniformly blue elytra. Among them it is similar to <italic><tp:taxon-name><tp:taxon-name-part taxon-name-part-type="genus" reg="Hemilactica">H.</tp:taxon-name-part> <tp:taxon-name-part taxon-name-part-type="species" reg="stomachosa">stomachosa</tp:taxon-name-part></tp:taxon-name></italic> (Suffrian), which elytra are also bluish. The concept of <italic><tp:taxon-name><tp:taxon-name-part taxon-name-part-type="genus" reg="Hemilactica">H.</tp:taxon-name-part> <tp:taxon-name-part taxon-name-part-type="species" reg="stomachosa">stomachosa</tp:taxon-name-part></tp:taxon-name></italic> is based on the specimen from Cuba that Blake identified as such with “?”. Both species may be separated by weakly developed pronotal grooves in <italic><tp:taxon-name><tp:taxon-name-part taxon-name-part-type="genus" reg="Hemilactica">H.</tp:taxon-name-part> <tp:taxon-name-part taxon-name-part-type="species" reg="sierramartingarcia">sierramartingarcia</tp:taxon-name-part></tp:taxon-name></italic>. Pronotal grooves are well developed in <italic><tp:taxon-name><tp:taxon-name-part taxon-name-part-type="genus" reg="Hemilactica">H.</tp:taxon-name-part> <tp:taxon-name-part taxon-name-part-type="species" reg="stomachosa">stomachosa</tp:taxon-name-part></tp:taxon-name></italic>. <italic><tp:taxon-name><tp:taxon-name-part taxon-name-part-type="genus" reg="Hemilactica">Hemilactica</tp:taxon-name-part> <tp:taxon-name-part taxon-name-part-type="species" reg="sierramartingarcia">sierramartingarcia</tp:taxon-name-part></tp:taxon-name></italic> is similar to the type species of the genus, <italic><tp:taxon-name><tp:taxon-name-part taxon-name-part-type="genus" reg="Hemilactica">H.</tp:taxon-name-part> <tp:taxon-name-part taxon-name-part-type="species" reg="pulchella">pulchella</tp:taxon-name-part></tp:taxon-name></italic> Blake, <italic><tp:taxon-name><tp:taxon-name-part taxon-name-part-type="genus" reg="Hemilactica">H.</tp:taxon-name-part> <tp:taxon-name-part taxon-name-part-type="species" reg="erwini">erwini</tp:taxon-name-part></tp:taxon-name></italic>, and <italic><tp:taxon-name><tp:taxon-name-part taxon-name-part-type="genus" reg="Hemilactica">H.</tp:taxon-name-part> <tp:taxon-name-part taxon-name-part-type="species" reg="rugosa">rugosa</tp:taxon-name-part></tp:taxon-name></italic> Blake in having deeply and coarsely punctate and lacking elytral ridges. Interestingly, median lobe of aedeagus in <italic><tp:taxon-name><tp:taxon-name-part taxon-name-part-type="genus" reg="Hemilactica">H.</tp:taxon-name-part> <tp:taxon-name-part taxon-name-part-type="species" reg="sierramartingarcia">sierramartingarcia</tp:taxon-name-part></tp:taxon-name></italic> and in <italic><tp:taxon-name><tp:taxon-name-part taxon-name-part-type="genus" reg="Hemilactica">H.</tp:taxon-name-part> <tp:taxon-name-part taxon-name-part-type="species" reg="erwini">erwini</tp:taxon-name-part></tp:taxon-name></italic> have an elongate apex strongly bent dorsally (Figs <xref ref-type="fig" rid="F3">10</xref>, <xref ref-type="fig" rid="F6">22</xref>), which may be a character that identifies the genus. <italic><tp:taxon-name><tp:taxon-name-part taxon-name-part-type="genus" reg="Hemilactica">Hemilactica</tp:taxon-name-part> <tp:taxon-name-part taxon-name-part-type="species" reg="sierramartingarcia">sierramartingarcia</tp:taxon-name-part></tp:taxon-name></italic> may be separated from them by the smaller size and the body color. In addition, <italic><tp:taxon-name><tp:taxon-name-part taxon-name-part-type="genus" reg="Hemilactica">H.</tp:taxon-name-part> <tp:taxon-name-part taxon-name-part-type="species" reg="sierramartingarcia">sierramartingarcia</tp:taxon-name-part></tp:taxon-name></italic> may be identified with the help of the key below.</p></tp:treatment-sec><tp:treatment-sec><!--Section generated to contain objects referenced in tp:taxon-treatment.--><fig id="F3" position="float" orientation="portrait"><object-id xmlns:xlink="http://www.w3.org/1999/xlink" content-type="doi" xlink:type="simple">10.3897/zookeys.1044.62632.figures6-11</object-id><object-id xmlns:xlink="http://www.w3.org/1999/xlink" content-type="arpha" xlink:type="simple">0E5F133D-33B5-5894-8524-5CF0A117FDF0</object-id><label>Figures 6–11.</label><caption><p><italic><tp:taxon-name><tp:taxon-name-part taxon-name-part-type="genus" reg="Hemilactica">Hemilactica</tp:taxon-name-part> <tp:taxon-name-part taxon-name-part-type="species" reg="erwini">erwini</tp:taxon-name-part></tp:taxon-name></italic> sp. nov. <bold>6</bold> pronotum <bold>7</bold> abdominal ventrites <bold>8</bold> hind leg <bold>9</bold> spermatheca <bold>10</bold> median lobe of aedeagus (ventral, lateral, and dorsal views) <bold>11</bold> tignum.</p></caption><graphic xmlns:xlink="http://www.w3.org/1999/xlink" xlink:href="zookeys-1044-589-g003.jpg" position="float" orientation="portrait" xlink:type="simple" id="oo_555095.jpg"><uri content-type="original_file" xlink:type="simple">https://binary.pensoft.net/fig/555095</uri></graphic></fig></tp:treatment-sec><ref-list><ref id="B8"><mixed-citation xmlns:xlink="http://www.w3.org/1999/xlink" xlink:type="simple"><person-group><name name-style="western"><surname>Franklin</surname><given-names>J</given-names></name><name name-style="western"><surname>Majure</surname><given-names>LC</given-names></name><name name-style="western"><surname>Encarnacion</surname><given-names>Y</given-names></name><name name-style="western"><surname>Clase</surname><given-names>T</given-names></name><name name-style="western"><surname>Almonte-Espinosa</surname><given-names>H</given-names></name><name name-style="western"><surname>Landestoy</surname><given-names>M</given-names></name><name name-style="western"><surname>Kratter</surname><given-names>AW</given-names></name><name name-style="western"><surname>Oswald</surname><given-names>JA</given-names></name><name name-style="western"><surname>Soltis</surname><given-names>DE</given-names></name><name name-style="western"><surname>Terrill</surname><given-names>RS</given-names></name><name name-style="western"><surname>Steadman</surname><given-names>DW</given-names></name></person-group> (<year>2019</year>) <article-title>Changing ecological communities along an elevation gradient in seasonally dry tropical forest on Hispaniola (Sierra Martin Garcia, Dominican Republic).</article-title><source>Biotropica</source><volume>51</volume>: <fpage>802</fpage>–<lpage>816</lpage>. <ext-link xlink:type="simple" ext-link-type="doi" xlink:href="10.1111/btp.12707">https://doi.org/10.1111/btp.12707</ext-link></mixed-citation></ref></ref-list></tp:taxon-treatment>
